# Supplementary material for: Mitochondria-Related Ferroptosis Drives Cognitive Deficits in Neonatal Mice Following Sevoflurane Administration
Source: Front Med (Lausanne). 2022 Jul 22;9:887062. doi: 10.3389/fmed.2022.887062 (PMC9355652; doi:10.3389/fmed.2022.887062)
Supplement: Supplementary file 1 [file Table_1.csv]

		Cluster	P30con1	P30con2	P30con3	P30sev1	P30sev2	P30sev3	P6con1	P6con2	P6con3	P6sev1	P6sev2	P6sev3
ENSMUSG00000024501	Dpysl3	A	-2.305136025	-2.249541239	-2.314530022	-2.237161397	-2.425589539	-2.245142097	2.3046212	2.327633974	2.296814243	2.269077416	2.214346688	2.364606798
ENSMUSG00000019874	Fabp7	A	-2.032586806	-1.97699202	-2.49413697	-1.876756708	-1.564857529	-1.724026816	1.880707387	2.144503709	1.988421145	1.864747465	1.71566041	2.075316734
ENSMUSG00000042834	Nrep	A	-1.908826947	-1.845162287	-1.919620095	-1.883641779	-1.877492748	-2.003915445	2.000783913	2.080053444	1.790637409	1.744601097	1.830439554	1.992143883
ENSMUSG00000047139	Cd24a	A	-1.898864727	-1.690059431	-2.046315487	-1.794786196	-2.055250605	-1.927910681	1.751190045	2.036939323	1.835651226	1.800443168	1.859698938	2.129264425
ENSMUSG00000022865	Cxadr	A	-1.675544691	-1.697737241	-1.681098747	-1.690633695	-1.687512427	-1.695215992	1.698511873	1.680277371	1.761643532	1.633277365	1.619735829	1.734296823
ENSMUSG00000104953	NA	A	-0.957674333	-0.957674333	-0.957674333	-0.957674333	-0.957674333	2.18598932	-0.957674333	-0.957674333	-0.957674333	3.242331569	-0.957674333	3.190748109
ENSMUSG00000107062	Gm43580	A	-0.302471221	-1.928675553	-1.596865425	-0.102107476	0.003243741	-1.603487666	2.279383507	2.115718566	2.212464037	-1.62058045	2.158787288	-1.615409349
ENSMUSG00000018012	Rac3	A	-1.378803549	-1.717489217	-1.582777316	-1.404951562	-1.817384969	-1.606155317	1.534100211	1.8037	1.49358299	1.449213842	1.586108565	1.640856323
ENSMUSG00000045136	Tubb2b	A	-1.341695086	-1.612683514	-1.321653739	-1.758332965	-1.589650971	-1.541590133	1.507272796	1.63965373	1.405460415	1.491607596	1.494162947	1.627448925
ENSMUSG00000036913	Trim67	A	-1.515416068	-1.525832155	-1.518030845	-1.522507353	-1.521043695	-1.524653086	1.469758454	1.576423781	1.442611207	1.545616194	1.39808654	1.694987027
ENSMUSG00000031285	Dcx	A	-1.612049898	-1.358046096	-1.614664675	-1.352514313	-1.350081766	-1.3560834	1.337604646	1.445842619	1.511204614	1.448982364	1.30145271	1.598353197
ENSMUSG00000047945	Marcksl1	A	-1.107302072	-1.492181364	-1.293085623	-1.493794958	-1.40245439	-1.48660553	1.358396703	1.58540004	1.272198691	1.195465767	1.384069234	1.479893503
ENSMUSG00000025789	St8sia2	A	-1.359862507	-1.370278594	-1.362477284	-1.366953792	-1.365490133	-1.369099525	1.397755553	1.553640101	1.197129472	1.151678165	1.305712588	1.588245956
ENSMUSG00000019890	Nts	A	-1.593884286	-1.42269059	-1.599438342	-1.242996158	-1.238960892	-0.95810856	1.390922564	1.526309527	1.233302959	1.092556047	1.215969407	1.597018324
ENSMUSG00000079523	Tmsb10	A	-1.32189122	-1.36987697	-1.379002037	-1.376817118	-1.392815437	-1.196816298	1.398624438	1.661412795	1.247502804	1.101892847	1.256229196	1.371557
ENSMUSG00000092074	Dynlt1a	A	-0.937949545	-1.157180973	-1.367595769	-1.641657299	-1.372597882	-1.378599515	1.278671908	1.522862177	1.323461261	1.289616717	1.278936594	1.162032326
ENSMUSG00000072235	Tuba1a	A	-1.076454742	-1.380742631	-1.250291664	-1.456752548	-1.372269702	-1.313656602	1.279675499	1.412059436	1.183464959	1.203692206	1.356773664	1.414502125
ENSMUSG00000029121	Crmp1	A	-1.155271067	-1.424128642	-1.099464023	-1.369874033	-1.324871319	-1.379344619	1.225700653	1.339236085	1.273972417	1.26988021	1.279364629	1.36479971
ENSMUSG00000047261	Gap43	A	-1.17114358	-1.234341931	-1.300152741	-1.149435239	-1.544523614	-1.301262463	1.238656281	1.37097678	1.218463696	1.155352373	1.304851522	1.412558916
ENSMUSG00000029168	Dpysl5	A	-1.309159032	-1.202215713	-1.471047746	-1.191696242	-1.325819127	-1.198479203	1.292295148	1.354110387	1.286350011	1.288021009	1.164632588	1.313007918
ENSMUSG00000018411	Mapt	A	-1.28405589	-1.402695577	-1.294147605	-1.034936116	-1.1607737	-0.139706622	0.357179337	2.402298096	0.41749753	0.502587465	2.258508309	0.378244771
ENSMUSG00000062380	Tubb3	A	-1.163404405	-1.359060835	-1.130220268	-1.363689325	-1.336072082	-1.170942189	1.19590465	1.399699961	1.121519226	1.12848155	1.308290964	1.369492752
ENSMUSG00000064365	mt-Ts2	A	-2.209647504	1.22602913	-2.209647504	1.338428684	0.907877428	-1.884459616	0.660814099	0.434208686	0.771390954	0.316781447	0.434208686	0.214015511
ENSMUSG00000031628	Casp3	A	-1.190504767	-1.212697317	-1.196058823	-1.205593771	-1.202472503	-1.43411586	1.147442906	1.401757491	1.158888658	1.160478283	1.145417738	1.427457966
ENSMUSG00000023036	Pcdhgc4	A	-1.499364322	0.225137939	0.326810177	-0.502192395	-1.508702067	-1.5147037	-0.672321953	-0.645663486	0.960321679	1.73607561	0.849101206	2.245501311
ENSMUSG00000035551	Igfbpl1	A	-1.165089538	-0.993895841	-0.974512719	-1.405131543	-1.177057273	-1.40870063	1.008357017	1.210361331	1.221579494	1.3295624	1.000907966	1.353619337
ENSMUSG00000096255	Dynlt1b	A	-0.959194773	-1.086078909	-1.151067692	-1.490963487	-1.262127209	-1.175058865	1.169960813	1.31552474	1.177324523	1.161140807	1.245983806	1.054556246
ENSMUSG00000041362	Shtn1	A	-1.026866868	-0.945441727	-1.301697783	-1.468180576	-1.171895657	-1.183292977	1.165738147	1.204909794	1.137698368	1.088906859	1.128288513	1.371833907
ENSMUSG00000041642	Kif21b	A	-1.247916054	-1.276593206	-1.255080921	-1.114206313	-1.109852302	-1.120605142	1.290057893	1.132671899	1.208899141	1.210544169	1.10229825	1.179782587
ENSMUSG00000103585	Pcdhgb4	A	-0.602178583	-0.348174781	-0.335208338	-0.609269868	-0.60780621	-0.611415601	2.83168483	-0.351640988	2.246792432	-0.374770215	-0.614675394	-0.623337284
ENSMUSG00000044847	Lsm11	A	-1.136352137	-1.170669863	-1.028194249	-1.159653761	-1.154822748	-1.166756515	1.175318346	1.018803244	1.256945278	1.21568108	1.12008658	1.029614745
ENSMUSG00000028639	Ybx1	A	-1.056889983	-1.081632776	-1.068782554	-1.136685115	-1.178946411	-1.272218407	1.034516165	1.216772219	0.942296373	1.123875605	1.188757843	1.288937041
ENSMUSG00000001525	Tubb5	A	-0.917587148	-1.19854442	-0.973343087	-1.182656039	-1.226821548	-1.131470163	1.086523915	1.26110093	0.974837067	1.01803934	1.09060961	1.199311544
ENSMUSG00000058625	Gm17383	A	-0.833740933	-1.058616558	-1.185269796	-1.247833236	-1.115621889	-1.131472418	0.974032924	1.328026847	0.953533745	0.872916288	1.151776208	1.292268819
ENSMUSG00000048758	Rpl29	A	0.103091773	-0.26610631	0.032335341	0.155366285	-2.580262096	0.002468985	-1.925960197	0.987588382	0.743185621	0.675510285	1.157513384	0.915268548
ENSMUSG00000102440	Pcdhga9	A	-0.680433338	-0.00966205	-0.683048115	-0.687524623	-0.418465205	-0.689670355	-0.225402704	3.37745918	-0.453600861	-0.453024969	0.792496679	0.130876361
ENSMUSG00000027500	Stmn2	A	-0.944134778	-1.153992534	-0.978146394	-1.06700054	-1.23337276	-1.17321475	1.077078065	1.148448486	1.106368206	1.003141642	1.051723715	1.163101641
ENSMUSG00000064220	H2ac18	A	1.078232919	1.279934786	-1.729146306	1.382013488	-1.729146306	-1.729146306	0.408128628	-0.144183806	0.303344403	0.463388299	0.270853694	0.145726507
ENSMUSG00000084728	Mir1905	A	-1.109171631	-1.119587718	-1.111786408	-1.116262916	-0.847203499	-1.118408649	0.914722339	1.141365964	1.020488639	1.141248127	0.878331558	1.326264193
ENSMUSG00000002341	Ncan	A	-1.204008822	-1.148290137	-0.976856346	-1.040674528	-1.034361463	-1.049968076	1.064820034	1.033856476	1.094302464	1.20692733	0.991106829	1.06314624
ENSMUSG00000094392	Gm3788	A	-1.143935878	-1.166128428	-0.95335906	-0.639854087	-1.381545337	-0.969802661	0.985277851	1.37961363	1.087478409	0.548490576	1.269989139	0.983775848
ENSMUSG00000116358	Gm49450	A	-1.144758504	-0.933528831	-1.125259754	-0.792565454	-1.408537554	-0.954592705	0.934635002	1.188378998	1.123261298	1.064185647	1.102038149	0.946743709
ENSMUSG00000082691	Dynlt1-ps1	A	-1.078056509	-0.921767193	-1.087213106	-1.210488982	-0.816001819	-1.217862105	1.075311419	1.15790836	0.909954798	0.981776836	1.199728536	1.006709765
ENSMUSG00000021303	Gng4	A	-1.221115571	-0.839532616	-1.112957683	-0.827152775	-1.123240286	-1.135627528	1.090554912	1.083417434	1.062344059	0.99385081	1.059570692	0.969888551
ENSMUSG00000039976	Tbc1d16	A	-1.057689494	-1.002094708	-0.973168295	-1.08326938	-0.984289478	-1.091074664	1.037976581	1.034512124	1.030618334	1.113367128	0.8970086	1.078103253
ENSMUSG00000093392	Gm6061	A	0.821671299	-1.747202308	-1.084567523	0.410516638	-0.428709037	-1.446406101	0.458629593	1.115789809	0.924012364	-1.030141522	0.924424283	1.081982507
ENSMUSG00000062933	Gm10123	A	0.683981032	-1.913854763	-1.207453032	0.510374445	-0.367620414	-1.337483036	0.516925015	1.001512741	0.986440989	-0.830757694	0.997254907	0.96067981
ENSMUSG00000087563	Gm14205	A	2.238006579	-0.457623962	-0.457623962	-0.457623962	-0.457623962	-0.457623962	-0.457623962	-0.457623962	2.338233043	-0.457623962	-0.457623962	-0.457623962
ENSMUSG00000028364	Tnc	A	-1.007242912	-1.017658999	-1.009857689	-1.014334197	-1.012870538	-1.016479929	1.016651058	1.117763801	1.122417359	0.993821824	0.745795024	1.081995197
ENSMUSG00000061808	Ttr	B	3.333081863	4.208022428	-2.982393809	3.62744108	3.50346904	3.333977502	-5.189683318	-5.657210762	-4.700164472	3.049152343	2.664717333	-5.19040923
ENSMUSG00000031425	Plp1	B	3.179171621	3.404143587	2.711424834	2.029777837	3.159920165	2.985052727	-2.826239709	-3.075371609	-2.836042321	-2.83546643	-2.812337203	-3.084033499
ENSMUSG00000032517	Mobp	B	2.777784648	3.058284959	2.455792006	1.98389648	3.054395744	2.870382011	-2.700089308	-2.700089308	-2.700089308	-2.700089308	-2.700089308	-2.700089308
ENSMUSG00000027375	Mal	B	2.677533257	2.777007952	2.298269697	1.547439758	2.60378218	2.537853246	-2.35415232	-2.667754998	-2.360003183	-2.359659895	-2.345826903	-2.354488793
ENSMUSG00000037625	Cldn11	B	2.430131311	2.468890018	1.996209164	1.221035719	2.337982165	2.242090732	-2.144099474	-2.348592512	-1.969260372	-2.156006352	-1.933555013	-2.144825386
ENSMUSG00000022425	Enpp2	B	1.876080294	3.026166314	-1.030515762	2.490940605	2.206769906	2.08186296	-2.568749999	-2.545504165	-2.17827292	-0.352986745	-0.586146149	-2.419644338
ENSMUSG00000041607	Mbp	B	1.993953221	2.207307358	1.807897254	1.525595315	2.338553065	2.113469255	-1.861916605	-1.972761662	-2.015715371	-2.014665016	-1.972761662	-2.148955153
ENSMUSG00000076439	Mog	B	2.157246339	2.204537744	1.682337201	0.886881926	1.895340714	1.831332303	-1.777105358	-1.768779941	-1.782956221	-1.782612933	-1.768779941	-1.777441831
ENSMUSG00000036634	Mag	B	2.091838143	2.018735875	1.567619466	0.924917836	1.961149635	1.917169571	-1.798254271	-1.798254271	-1.798254271	-1.490159169	-1.798254271	-1.798254271
ENSMUSG00000099227	Mir8114	C	-1.835142829	-1.835142829	4.740561365	4.912531741	4.97336057	-1.509954941	-1.521540151	-1.835142829	-1.527391014	-1.527047726	-1.513214734	-1.521876624
ENSMUSG00000032554	Trf	C	1.783071616	1.868794692	1.343365	1.092248369	1.842447457	1.649201257	-1.653876991	-1.632972668	-1.50277539	-1.501804984	-1.632972668	-1.654725691
ENSMUSG00000085838	Chn1os1	C	1.417491014	1.298640708	1.876260436	1.668833067	1.42376024	1.399706707	-1.340645475	-1.747155236	-1.325594643	-1.283607961	-1.48412083	-1.903568027
ENSMUSG00000046093	Hpcal4	C	-0.2096703	0.589673159	0.657810923	2.831346517	0.577131423	2.701254886	-0.63122269	-1.52407538	-1.195240729	-1.307676283	-0.939112879	-1.550218646
ENSMUSG00000006782	Cnp	C	1.772388264	1.750655546	1.347713397	0.567870491	1.596717584	1.504300707	-1.489487682	-1.374930345	-1.430860622	-1.209365705	-1.457392505	-1.577609128
ENSMUSG00000022602	Arc	C	0.645923616	0.454330539	0.851415468	1.77188942	2.285439461	2.129313172	-1.382825041	-1.361920717	-1.397626076	-1.230753034	-1.191995716	-1.573191091
ENSMUSG00000021750	Fam107a	C	1.208379792	1.350253098	1.326235427	1.547613035	1.567619914	1.456437646	-1.482209131	-1.559167452	-1.227116461	-1.312179334	-1.172144329	-1.703722204
ENSMUSG00000007594	Hapln4	C	1.362956201	1.125315645	1.600684405	1.420224184	1.426589321	1.32327192	-1.377332933	-1.369007516	-1.383183796	-1.382840508	-1.369007516	-1.377669406
ENSMUSG00000005716	Pvalb	C	1.537785926	1.094619832	1.311608475	1.293119609	1.299184593	1.395416039	-1.37330493	-1.37330493	-1.37330493	-1.065209827	-1.37330493	-1.37330493
ENSMUSG00000026051	Ecrg4	C	0.967252399	1.955402688	-1.879359804	1.067321233	1.073903539	1.057629088	-1.183948643	-1.480754955	-1.516460314	0.847899479	0.426135641	-1.335020351
ENSMUSG00000059213	Ddn	C	1.206440766	1.094679862	1.573437732	1.185021902	1.298915983	1.217642864	-1.104700144	-1.284398064	-1.207725681	-1.310783776	-1.163543669	-1.504987775
ENSMUSG00000098265	NA	C	-0.724586712	1.927988422	1.960326692	-0.724586712	-0.724586712	-0.724586712	-0.724586712	-0.724586712	-0.724586712	-0.724586712	2.632965293	-0.724586712
ENSMUSG00000036907	C1ql2	C	1.282634211	0.988703291	1.450168085	1.289123083	1.219459252	1.203556	-1.449317806	-1.4354153	-1.24357305	-1.24282914	-1.020377801	-1.042130824
ENSMUSG00000033579	Fa2h	C	1.264585258	1.637333176	1.313165488	0.554864699	1.35753282	1.165231042	-1.371747916	-1.049819821	-1.063996101	-1.063652813	-1.371747916	-1.371747916
ENSMUSG00000017167	Cntnap1	C	1.18016499	1.056302756	1.313645036	1.360993598	1.300287875	1.213692484	-1.143751346	-1.3154921	-1.158552381	-1.157681417	-1.3154921	-1.334117395
ENSMUSG00000073680	Tmem88b	C	1.363716062	1.543634144	1.088439361	0.653995504	1.279108518	1.384880986	-1.272617112	-0.950689017	-1.272617112	-1.272617112	-1.272617112	-1.272617112
ENSMUSG00000050121	Opalin	C	1.443058691	1.338862432	1.09327339	0.525791015	1.479215039	1.279446335	-1.193274484	-1.193274484	-1.193274484	-1.193274484	-1.193274484	-1.193274484
ENSMUSG00000026830	Ermn	C	1.333680595	1.476371307	0.860509874	0.650364251	1.375521803	1.360775132	-1.176203827	-1.176203827	-1.176203827	-1.176203827	-1.176203827	-1.176203827
ENSMUSG00000037855	Zfp365	C	0.981388032	1.035295678	1.27636724	1.358174599	1.283577136	1.180580202	-1.079622117	-1.272057656	-1.100947613	-1.205039872	-1.156580439	-1.30113519
ENSMUSG00000056486	Chn1	C	1.259297354	1.012083522	1.391760117	1.073373323	1.141459213	1.12407571	-1.16009786	-1.292647589	-1.035639354	-1.034039952	-1.00724537	-1.472379112
ENSMUSG00000026879	Gsn	C	1.463517791	1.543978892	1.017536794	0.482043251	1.237410784	1.092651914	-1.201657776	-1.348336943	-1.218139665	-0.810009752	-0.888905324	-1.370089966
ENSMUSG00000009075	Cabp7	C	1.079231025	0.922138755	1.300325461	1.132666683	1.27338304	1.177460887	-1.29129438	-1.257700509	-1.054675612	-0.938641762	-1.120196986	-1.222696602
ENSMUSG00000022949	Clic6	C	0.859344843	1.604653238	-1.026772318	1.307842092	1.193143183	0.976340858	-1.358582447	-1.358582447	-1.358582447	0.293397838	0.226380054	-1.358582447
ENSMUSG00000030701	Plekhb1	C	0.934162341	1.066826963	1.348558225	0.608740291	1.792534067	0.967689835	-1.07204336	-1.046921576	-1.089875286	-1.237681987	-1.19892467	-1.073064842
ENSMUSG00000079436	Kcnj13	C	0.979606815	1.724915211	-1.238320474	1.307438889	1.313405155	1.09660283	-1.238320474	-1.238320474	-0.93056866	-0.10715279	-0.430965552	-1.238320474
ENSMUSG00000059456	Ptk2b	C	1.256944503	0.699163547	1.42472927	1.130227871	1.219044871	1.007456304	-1.083514794	-1.279041856	-0.911186928	-1.107577964	-1.102164094	-1.254080732
ENSMUSG00000049892	Rasd1	C	1.044112559	0.830345788	1.36729288	0.903157873	1.354258265	1.205072022	-0.973811127	-1.178304165	-1.202009284	-1.201433392	-0.955911744	-1.192769676
ENSMUSG00000013523	Bcas1	C	0.513400769	1.27747352	0.906243001	0.676735062	1.615788143	1.340619092	-1.049959705	-1.024837921	-1.067791631	-0.931816894	-0.887334398	-1.36851904
ENSMUSG00000032854	Ugt8a	C	1.370377726	1.484719429	0.978847603	0.444359207	1.105119502	1.023257764	-1.068606192	-1.060280775	-1.074457055	-1.074113767	-1.060280775	-1.068942665
ENSMUSG00000020486	Septin4	C	1.089080405	1.1591396	0.994983736	0.642195954	1.287559088	1.271429941	-0.988896643	-1.13557581	-0.856601425	-1.170410205	-1.13557581	-1.157328833
ENSMUSG00000023019	Gpd1	C	0.980013766	0.812584459	1.052593112	1.187215143	1.144099733	1.225452602	-1.049038203	-1.135489624	-0.964379582	-1.06847184	-1.020012407	-1.164567159
ENSMUSG00000032356	Rasgrf1	C	1.025779288	0.979261745	1.109646965	1.058472568	1.096144107	1.079837199	-0.932581407	-1.167675525	-1.07577053	-1.074654498	-0.904641119	-1.193818791
ENSMUSG00000038418	Egr1	C	0.248454284	0.391144996	0.638671155	1.377935664	1.603121721	1.586552963	-0.964623826	-1.261430137	-1.13123286	-0.846481015	-0.676467637	-0.965645308
ENSMUSG00000026223	Itm2c	C	1.053371537	0.991436805	1.163568832	1.12584167	0.996998991	1.003048364	-1.142474007	-1.153928432	-1.028972649	-0.919105373	-0.895194164	-1.194591574
ENSMUSG00000032060	Cryab	C	1.129441653	1.166792329	0.836880542	0.765414314	1.227479603	1.131306204	-1.22290191	-1.205002527	-0.882160172	-0.881189766	-0.842432448	-1.223627823
ENSMUSG00000038370	Pcp4l1	C	1.034502809	1.327184803	0.576617968	1.002647584	1.009267534	0.901665826	-1.339911906	-1.177286599	-1.357743832	-0.171170451	-0.314790123	-1.490983614
ENSMUSG00000102543	Pcdhgc5	C	1.518293821	-0.497752875	-0.346151853	1.382300452	1.276042465	-0.044987257	-0.817115421	-1.378832088	-0.549961499	-1.186245927	1.462470166	-0.818059984
ENSMUSG00000033208	S100b	C	1.112626804	1.039126575	1.100819044	0.973366104	0.923332168	1.070572841	-0.875728647	-0.94450001	-0.995782389	-0.896347173	-1.051415214	-1.456070103
ENSMUSG00000064371	mt-Tt	C	0.94124522	1.05213822	1.227968696	0.868582605	1.312081304	0.725761499	-1.263481513	-0.920649095	-0.963602805	-0.962552449	-0.920649095	-1.096842586
ENSMUSG00000070304	Scn2b	C	1.294835607	0.636792021	0.850125122	0.863419857	0.767870432	1.503393837	-0.651891944	-1.450495762	-0.587930055	-0.863090647	-1.298492669	-1.064535797
ENSMUSG00000026421	Csrp1	C	1.016356499	1.107499709	1.01538652	0.748868398	1.181142962	1.039161212	-1.06864546	-1.173880691	-1.008017278	-0.885145737	-0.902578669	-1.070147463
ENSMUSG00000021573	Tppp	C	0.94519217	1.050417231	1.053363049	0.961117947	1.03909787	0.974922104	-0.867590488	-1.052742858	-0.738961925	-1.021156959	-1.101652458	-1.242005684
