# Supplementary material for: Mitochondria-Related Ferroptosis Drives Cognitive Deficits in Neonatal Mice Following Sevoflurane Administration
Source: Front Med (Lausanne). 2022 Jul 22;9:887062. doi: 10.3389/fmed.2022.887062 (PMC9355652; doi:10.3389/fmed.2022.887062)
Supplement: Supplementary file 2 [file Table_2.csv]

Cluster	adj.Pval	nGenes	Pathways	Genes
A	5.14E-10	19	Neuron projection development	Rac3 Mapt Dpysl3 St8sia2 Stmn2 Tnc Crmp1 Dpysl5 Dcx Casp3 Trim67 Shtn1 Nrep Tubb2b Cd24a Gap43 Tubb3 Dynlt1a Dynlt1b
A	3.93E-08	20	Neurogenesis	Rac3 Mapt Fabp7 Dpysl3 St8sia2 Stmn2 Tnc Crmp1 Dpysl5 Dcx Casp3 Trim67 Shtn1 Nrep Tubb2b Cd24a Gap43 Tubb3 Dynlt1a Dynlt1b
A	2.13E-07	17	Cytoskeleton organization	Tubb5 Rac3 Mapt Cxadr Dpysl3 Stmn2 Crmp1 Dcx Shtn1 Tubb2b Marcksl1 Tubb3 Tuba1a Tmsb10 Dynlt1a Dynlt1b Gm49450
A	5.48E-07	21	Nervous system development	Rac3 Mapt Fabp7 Dpysl3 St8sia2 Stmn2 Tnc Crmp1 Dpysl5 Dcx Casp3 Trim67 Shtn1 Nrep Tubb2b Cd24a Gap43 Marcksl1 Tubb3 Dynlt1a Dynlt1b
A	7.51E-07	11	Axon development	Mapt Tnc Crmp1 Dpysl5 Dcx Casp3 Shtn1 Nrep Tubb2b Gap43 Tubb3
A	5.98E-06	11	Microtubule cytoskeleton organization	Tubb5 Mapt Stmn2 Crmp1 Dcx Tubb2b Tubb3 Tuba1a Dynlt1a Dynlt1b Gm49450
A	1.63E-05	12	Microtubule-based process	Tubb5 Mapt Stmn2 Crmp1 Dcx Kif21b Tubb2b Tubb3 Tuba1a Dynlt1a Dynlt1b Gm49450
A	2.16E-05	10	Regulation of neuron projection development	Mapt Dpysl3 Stmn2 Crmp1 Dcx Trim67 Shtn1 Cd24a Dynlt1a Dynlt1b
A	2.32E-05	9	Positive regulation of cell projection organization	Mapt Dpysl3 Stmn2 Dcx Trim67 Shtn1 Cd24a Dynlt1a Dynlt1b
A	2.61E-05	11	Regulation of plasma membrane bounded cell projection organization	Mapt Dpysl3 Stmn2 Crmp1 Dcx Trim67 Shtn1 Cd24a Gap43 Dynlt1a Dynlt1b
A	2.61E-05	7	Positive regulation of neuron projection development	Mapt Dpysl3 Stmn2 Trim67 Cd24a Dynlt1a Dynlt1b
A	4.66E-05	18	Regulation of cellular component organization	Tubb5 Rac3 Mapt Gng4 Dpysl3 St8sia2 Stmn2 Crmp1 Dcx Igfbpl1 Trim67 Shtn1 Cd24a Gap43 Tuba1a Tmsb10 Dynlt1a Dynlt1b
A	0.000220696	8	Axonogenesis	Mapt Crmp1 Dpysl5 Dcx Shtn1 Tubb2b Gap43 Tubb3
A	0.000322947	21	Cell differentiation	Rac3 Mapt Fabp7 Dpysl3 St8sia2 Stmn2 Tnc Ybx1 Crmp1 Dpysl5 Dcx Casp3 Trim67 Shtn1 Nrep Tubb2b Cd24a Gap43 Tubb3 Dynlt1a Dynlt1b
A	0.000504828	9	Neuron projection morphogenesis	Mapt St8sia2 Crmp1 Dpysl5 Dcx Shtn1 Tubb2b Gap43 Tubb3
B	3.58E-09	6	Ensheathment of neurons	Mal Plp1 Mobp Mag Cldn11 Mbp
B	3.38E-07	5	Myelination	Mal Plp1 Mobp Mag Mbp
B	6.13E-06	3	Central nervous system myelination	Plp1 Mobp Mag
B	7.95E-06	4	Oligodendrocyte differentiation	Enpp2 Plp1 Mobp Mag
B	0.000386003	7	Nervous system development	Enpp2 Mal Plp1 Mobp Mag Cldn11 Mbp
B	0.001835489	5	Cell adhesion	Enpp2 Mag Cldn11 Mbp Mog
B	0.002275073	3	Cell-cell adhesion via plasma-membrane adhesion molecules	Mag Cldn11 Mbp
B	0.002514054	2	Positive regulation of glial cell differentiation	Enpp2 Mag
B	0.005775299	2	Astrocyte differentiation	Plp1 Mag
C	2.94E-06	10	Gliogenesis	Cnp Cntnap1 Tppp Gsn Trf S100b Fa2h Zfp365 Opalin Ptk2b
C	4.41E-06	7	Oligodendrocyte differentiation	Cnp Cntnap1 Tppp Gsn Fa2h Zfp365 Opalin
C	7.09E-06	7	Ensheathment of neurons	Bcas1 Cntnap1 Tppp Trf Ugt8a S100b Fa2h
C	7.09E-06	20	Nervous system development	Cnp Hapln4 Bcas1 Cntnap1 Septin4 Tppp Arc Ecrg4 Itm2c Gsn Rasgrf1 Trf Ugt8a S100b Fa2h Zfp365 Opalin Chn1 Ptk2b Scn2b
C	9.09E-06	8	Glial cell differentiation	Cnp Cntnap1 Tppp Gsn S100b Fa2h Zfp365 Opalin
C	0.000286659	15	Neurogenesis	Cnp Cntnap1 Tppp Arc Itm2c Gsn Rasgrf1 Trf Ugt8a S100b Fa2h Zfp365 Opalin Chn1 Ptk2b
C	0.000405244	4	Oligodendrocyte development	Cntnap1 Tppp Gsn Fa2h
C	0.000537838	23	System development	Pvalb Cnp Hapln4 Bcas1 Cntnap1 Septin4 Tppp Arc Ecrg4 Itm2c Gsn Cryab Rasgrf1 Trf Ugt8a S100b Fa2h Zfp365 Egr1 Opalin Chn1 Ptk2b Scn2b
C	0.000590136	11	Central nervous system development	Cnp Hapln4 Cntnap1 Septin4 Tppp Ecrg4 Gsn S100b Fa2h Zfp365 Opalin
C	0.000590136	3	Positive regulation of myelination	Tppp Trf S100b
C	0.000724659	6	Regulation of synaptic plasticity	Fam107a Arc Rasgrf1 S100b Egr1 Ptk2b
C	0.000825778	3	Myelin assembly	Cntnap1 Tppp Ugt8a
C	0.000825778	4	Regulation of neuronal synaptic plasticity	Arc Rasgrf1 S100b Egr1
C	0.001047289	15	Cell development	Cnp Cntnap1 Septin4 Tppp Arc Itm2c Csrp1 Gsn Rasgrf1 Trf Ugt8a Fa2h Zfp365 Chn1 Ptk2b
C	0.001356607	12	Cytoskeleton organization	Cnp Cntnap1 Tppp Fam107a Arc Csrp1 Ermn Gsn Cryab Trf Ugt8a Ptk2b
